# Supplementary material for: Cell-type specific pallial circuits shape categorical tuning responses in the crow telencephalon
Source: Commun Biol. 2022 Mar 25;5:269. doi: 10.1038/s42003-022-03208-z (PMC8956685; doi:10.1038/s42003-022-03208-z)
Supplement: Supplementary file 2 — Supplementary Data 1 [file 42003_2022_3208_MOESM2_ESM.xlsx]

## Sheet: Fig.1C
x	1	2	3	4
sample 1	98.6834	19.3376	8.7612	8.18613
sample 2	16.3597	91.9987	39.883	24.1459
sample 3	10.2049	45.3567	87.2964	84.0793
sample 4	8.92216	22.84	83.5151	95.5518
average	93.2905	82.6115	70.459	78.5129

## Sheet: Fig.1D
x	1	2	3	4	5
sample 1	97.9323	20.0464	11.2738	12.7958	12.6757
sample 2	12.1092	83.6817	48.6607	23.1879	17.7534
sample 3	8.83605	48.1896	70.2719	60.104	47.6645
sample 4	9.34324	19.8774	56.7321	76.7429	76.5802
sample 5	9.28075	12.3666	39.4989	76.6594	83.2113
average	91.9088	79.2011	64.5452	68.2054	74.6888

## Sheet: Fig.1E
x	1	2	4	7	12	20	30
sample 1	98.2325	42.6259	16.2006	13.9061	14.5294	14.2851	14.3254
sample 2	35.1663	94.843	75.0058	29.7982	17.2528	17.0807	15.6898
sample 4	14.3407	62.9504	90.5227	80.429	34.8895	24.6954	21.3716
sample 7	7.55072	21.2459	75.3499	92.6076	71.086	39.9123	27.3923
sample 12	9.13255	12.5921	32.8033	73.5832	91.0037	73.4056	57.4561
sample 20	11.2109	10.4949	19.5063	37.5005	78.1791	94.9514	94.1164
sample 30	11.0292	12.5343	15.7645	21.2835	60.4556	97.2333	97.2447
average	89.3549	81.4326	76.6697	75.8189	73.9374	76.8078	80.3922

## Sheet: Fig.2D
x	1	2	3	4	5	6	7	8	9	10	11	12	13	14	15	16	17	18	19	20
broad	0	0	0	0	0	0	0	0	18	47	73	127	165	198	172	72	28	12	4	2
narrow	2	29	56	55	36	17	11	12	0	0	0	0	0	0	0	0	0	0	0	0
x ticks	3.5	11.5	19.5
x ticks labels	200	400	600

## Sheet: Fig.5A
x	-3	-2	-1	0	1	2	3
broad	74.9754	80.2917	83.2321	100	82.183	70.1303	61.6978
broad sem	1.99948	1.49718	1.78513	0	2.24894	2.83674	2.93902
narrow	81.9938	86.3623	91.0144	100	89.4388	83.9041	75.9685
narrow sem	2.31726	1.94289	1.51636	0	2.5382	2.34033	2.65894

## Sheet: Fig.5B
x	-3	-2	-1	0	1	2	3
broad	77.5577	78.7696	84.4284	100	82.8271	72.1546	70.046
broad sem	2.06707	1.53731	1.44527	0	1.44538	1.80396	2.3031
narrow	89.3872	88.9616	91.6896	100	88.9011	80.3441	76.1273
narrow sem	11.3392	25.4883	24.1448	0	33.4866	33.1154	40.2696

## Sheet: Fig.5C
x	-4	-3	-2	-1	0	1	2	3	4
broad	53.8401	62.2605	63.7635	74.9317	100	78.3949	73.4513	66.7665	61.2681
broad sem	3.23855	2.83391	3.07035	2.50747	0	2.37357	2.32977	2.72744	2.81853
narrow	73.4211	74.3562	82.8798	90.8264	100	86.5263	77.0698	67.7408	64.5031
narrow sem	3.99716	4.02443	2.24479	1.19997	0	2.57844	3.20249	3.71218	4.36967

## Sheet: Fig.5D
x	-4	-3	-2	-1	0	1	2	3	4
broad	53.9795	65.9099	73.6904	80.5601	100	80.0412	71.9216	71.0053	64.5307
broad sem	3.92108	3.00092	2.90753	2.26072	0	2.525	2.58513	2.51356	2.67425
narrow	79.8732	81.7071	85.562	86.6136	100	85.2582	69.8592	62.743	68.0136
narrow sem	2.71697	2.90789	1.19953	2.60637	0	2.44266	3.65455	2.99721	1.92877

## Sheet: Fig.6A 
pair 1
x	1	2	3	4	5
broad	4.1553	2.64423	2.03571	1.48077	1.32692
narrow	3.7197	3.61111	4.09524	4.23718	4.20513
pair 2
x	1	2	4	7	12	20	30
broad	2.02193	2.06731	2.27273	3.00926	4.629	5.6924	6.28601
narrow	9.92674	11.0248	10.6086	9.72678	9.66071	9.4246	9.49653
pair 3
x	1	2	3	4	5
broad	1.29425	1.5905	1.3964	1.43981	1.57018
narrow	4.31047	3.60663	3.9527	3.52778	3.42544
pair 4
x	1	2	3	4
broad	2.44928	1.90152	2.19841	2.24828
narrow	41.9307	43.0515	40.1416	42.3629

## Sheet: Fig.6B
x	1	2	3	4
# of pairs	5	2	3	1
x ticks	0.5	1.5	2.5	3.5	4.5
x ticks labels	-1	-0.5	0	0.5	1

[truncated: 5 more sheets: Fig.6C, Fig.6D, Fig.7A, Fig.7C, Fig.7E]
